# Supplementary material for: Anti-Hyperuricemic Effects of Extracts from Chaenomeles speciosa (Sweet) Nakai Fruits on Hyperuricemic Rats
Source: Metabolites. 2024 Feb 10;14(2):117. doi: 10.3390/metabo14020117 (PMC10890149; doi:10.3390/metabo14020117)
Supplement: Supplementary file 1 [file metabolites-14-00117-s001.zip]

Archive with 1 entries (1 files):
- metabolites-2865971-supplementary.pdf
